# Supplementary material for: Fuziline Ameliorates Glucose and Lipid Metabolism by Activating Beta Adrenergic Receptors to Stimulate Thermogenesis
Source: Int J Mol Sci. 2023 May 6;24(9):8362. doi: 10.3390/ijms24098362 (PMC10179377; doi:10.3390/ijms24098362)
Supplement: Supplementary file 1 [file ijms-24-08362-s001.zip]

Archive with 1 entries (1 files):
- ijms-2330821-supplementary.pdf
